# Supplementary material for: Droplet-Based Microfluidics as a Platform to Design Food-Grade Delivery Systems Based on the Entrapped Compound Type
Source: Foods. 2023 Sep 9;12(18):3385. doi: 10.3390/foods12183385 (PMC10527709; doi:10.3390/foods12183385)
Supplement: Supplementary file 1 [file foods-12-03385-s001.zip]

Archive with 1 entries (1 files):
- foods-2594923-supplementary.pdf
